# Supplementary material for: Volatile Composition of Sparkling Wines of cv. Chardonnay Cultivated under Different Training Systems in Serra da Mantiqueira (Brazil)
Source: Foods. 2022 May 24;11(11):1529. doi: 10.3390/foods11111529 (PMC9180589; doi:10.3390/foods11111529)
Supplement: Supplementary file 1 [file foods-11-01529-s001.zip]

Archive with 1 entries (1 files):
- foods-1717322-supplementary.pdf
